# Supplementary material for: Classical and intermediate monocytes scavenge non-transferrin-bound iron and damaged erythrocytes
Source: JCI Insight. 2019 Apr 18;4(8):e98867. doi: 10.1172/jci.insight.98867 (PMC6538345; doi:10.1172/jci.insight.98867)
Supplement: Supplemental Table 2 [file jciinsight-4-98867-s174.xls]

## Sheet: TableS3
Supplementary Table S3
Table of 523 iron-related genes, whose differential expression in monocyte subsets was investigated. The table contains Gene Bank identifiers, HGNC symbols and Benjamini-Hochberg corrected p values for the monocyte-subpopulation main effect of the model. Shaded cells indicate p values less than 0.1
Identifier	Symbol	p_GSE25913	p_GSE66936	p_E_MEXP_2544
18	ABAT	0.057169	0.437373	0.722008
10058	ABCB6	0.0088753	0.54266	0.47357
22	ABCB7	0.129784	0.326951	0.423632
9429	ABCG2	0.113543	0.552061	0.564053
80724	ACAD10	0.67345	0.411063	0.571462
84129	ACAD11	0.232912	NA	NA
27034	ACAD8	0.400085	0.438614	0.722008
28976	ACAD9	0.0272029	0.550728	0.698258
33	ACADL	0.996729	0.564024	0.824191
34	ACADM	0.417319	0.696289	0.77762
35	ACADS	0.101918	0.0873833	0.892111
36	ACADSB	0.77546	0.347577	0.439368
37	ACADVL	0.000276129	0.0567545	0.266179
47	ACLY	0.943361	0.607914	NA
48	ACO1	0.0195116	0.552061	0.958726
50	ACO2	0.00285895	0.529091	0.444931
51	ACOX1	0.00350899	0.0702138	0.47357
8309	ACOX2	0.0255198	0.08775	0.47357
8310	ACOX3	0.924287	0.291121	0.528674
55289	ACOXL	0.95285	0.54112	NA
54	ACP5	0.225175	0.0546444	0.674969
128	ADH5	0.688572	0.220845	0.423632
55256	ADI1	0.7974	0.828836	NA
9131	AIFM1	0.000472159	0.716428	NA
150209	AIFM3	0.466685	0.474076	NA
10327	AKR1A1	0.161212	0.225432	0.3249
231	AKR1B1	4.3804e-06	0.0867836	0.423632
1109	AKR1C4	0.0660665	0.920557	0.601699
8574	AKR7A2	0.000941548	0.182636	0.600428
22977	AKR7A3	0.0804661	0.179157	0.494802
210	ALAD	0.477028	0.498653	0.841285
211	ALAS1	0.340195	0.0567545	0.670151
212	ALAS2	0.11651	0.315682	0.953668
217	ALDH2	1.86408e-05	0.0567545	0.0083885
8659	ALDH4A1	0.453604	0.816337	0.408128
8846	ALKBH1	0.0301195	0.530029	NA
121642	ALKBH2	0.733211	0.3382	NA
221120	ALKBH3	0.000430139	0.812294	NA
91801	ALKBH8	0.891891	0.186402	NA
239	ALOX12	0.928869	0.532487	0.832941
242	ALOX12B	0.247641	0.814703	0.722008
246	ALOX15	0.80984	0.45084	0.77762
247	ALOX15B	0.00285895	0.284028	0.533251
240	ALOX5	0.729999	0.0979726	0.47357
59344	ALOXE3	0.459268	0.473272	0.47357
259	AMBP	0.230531	0.243908	0.832941
314	AOC2	0.426686	0.567373	0.258067
316	AOX1	0.944299	0.0505161	0.602631
322	APBB1	0.0441053	0.705017	NA
333	APLP1	0.209903	0.585925	0.444931
334	APLP2	6.64864e-08	0.0525419	0.0083885
351	APP	0.000661589	0.0567545	0.330638
440	ASNS	0.385521	0.151164	0.628488
444	ASPH	0.00269702	0.0810774	0.614991
537	ATP6AP1	0.200562	0.102846	0.27078
535	ATP6V0A1	3.4966e-09	0.252531	0.85445
23545	ATP6V0A2	0.7581	0.249456	0.677719
50617	ATP6V0A4	0.284427	0.532487	0.582516
533	ATP6V0B	4.3804e-06	0.136351	0.330638
527	ATP6V0C	0.176513	0.136351	0.582516
9114	ATP6V0D1	0.000376158	0.438614	0.330638
245972	ATP6V0D2	0.0285526	0.521246	0.696088
8992	ATP6V0E1	0.00620945	0.0861077	NA
155066	ATP6V0E2	0.000272858	0.102846	NA
523	ATP6V1A	0.00237569	0.146772	0.47357
525	ATP6V1B1	0.542774	0.235349	0.641826
526	ATP6V1B2	0.164523	0.612732	0.533251
528	ATP6V1C1	0.32403	0.420457	0.47357
245973	ATP6V1C2	0.420646	0.43669	0.604754
51382	ATP6V1D	0.526388	0.292474	0.953174
529	ATP6V1E1	0.516056	0.88853	0.455168
90423	ATP6V1E2	1.08493e-08	0.216463	0.981081
9296	ATP6V1F	1.07564e-05	0.255427	0.469305
9550	ATP6V1G1	0.943361	0.763764	0.47357
534	ATP6V1G2	0.0209909	0.296505	0.582516
127124	ATP6V1G3	0.450997	0.217028	0.981081
51606	ATP6V1H	0.220774	0.203608	0.27078
538	ATP7A	0.0808085	0.564921	0.722008
93974	ATPIF1	0.00342663	0.315682	0.91312
567	B2M	0.99654	0.483002	0.58019
571	BACH1	0.0290911	0.114254	0.330638
8424	BBOX1	0.0527846	0.984155	0.670151
596	BCL2	0.699231	0.426662	0.775766
56898	BDH2	0.445595	0.0257963	NA
332	BIRC5	0.572712	0.0908356	NA
644	BLVRA	0.00350899	0.476598	0.27078
645	BLVRB	8.54009e-06	0.039212	0.27078
654	BMP6	0.000184284	0.532487	0.869125
83990	BRIP1	0.473567	0.482236	0.869125
114781	BTBD9	0.313791	0.075939	NA
79697	C14orf169	0.0195116	0.574586	0.330638
55640	C14orf58	0.140263	NA	0.58019
64789	C1orf176	0.86161	NA	NA
200205	C1orf69	0.608709	0.255427	NA
712	C1QA	3.53673e-05	0.0505161	0.47357
718	C3	0.00452417	0.0908356	0.668965
10826	C5orf4	0.0644662	0.533133	NA
79747	C6orf103	0.943361	0.984155	NA
811	CALR	0.218009	0.265847	0.77762
847	CAT	0.00839925	0.346504	0.692777
875	CBS	0.725553	0.177833	0.824191
891	CCNB1	0.387885	0.306517	0.47357
595	CCND1	0.832701	0.768591	0.47357
9973	CCS	0.0088753	0.0431363	0.27078
51654	CDK5RAP1	0.0108588	0.810156	0.722008
54901	CDKAL1	0.0402489	0.45084	0.27078
1036	CDO1	0.905781	0.98746	0.91312
9023	CH25H	0.385521	0.573867	0.604754
9391	CIAO1	0.0579797	0.235349	0.444931
57019	CIAPIN1	0.630346	0.62902	0.47357
1352	COX10	0.0209909	0.457641	0.709067
1353	COX11	0.7581	0.760075	0.47357
1355	COX15	0.000867524	0.355279	0.564053
9377	COX5A	0.0876754	0.489961	0.471307
1356	CP	0.688572	0.177833	0.677719
1371	CPOX	0.441479	0.186402	0.637699
80312	CXXC6	0.663936	NA	NA
1534	CYB561	1.62841e-08	0.0751821	0.330638
1528	CYB5A	0.00275131	0.249456	NA
80777	CYB5B	0.0402583	0.529091	NA
124936	CYB5D2	0.00350899	0.411063	NA
1727	CYB5R3	0.95285	0.635978	NA
51167	CYB5R4	0.120391	0.547123	NA
1535	CYBA	0.154679	0.763034	0.47357
1536	CYBB	0.508035	0.164243	0.130029
79901	CYBRD1	0.00440403	0.981408	0.147501
1537	CYC1	0.0204381	0.908115	0.551275
54205	CYCS	0.952134	0.276788	0.47357
114757	CYGB	0.7974	0.576037	0.91312
1583	CYP11A1	0.681258	0.841732	0.47057
1584	CYP11B1	0.736703	0.355279	0.832941
1585	CYP11B2	0.936429	0.182636	0.670151
1586	CYP17A1	0.219156	0.717613	0.494802
1588	CYP19A1	0.457136	0.426506	0.811659
1543	CYP1A1	0.847619	0.392204	0.670267
1544	CYP1A2	0.147879	0.515027	0.330638
1545	CYP1B1	1.61041e-07	0.0751821	0.423632
57404	CYP20A1	0.000894523	0.763764	0.838496
1589	CYP21A2	0.267832	0.991905	0.953174
1591	CYP24A1	0.450997	0.54112	0.47357
1592	CYP26A1	0.690356	0.325945	0.73717
56603	CYP26B1	0.196349	0.238661	0.559964
340665	CYP26C1	0.277885	NA	NA
1593	CYP27A1	3.4966e-09	0.0525318	0.124
1594	CYP27B1	0.681258	0.81619	0.953174
1553	CYP2A13	0.353471	0.89894	0.330638
1548	CYP2A6	0.780498	0.564024	0.670151
1549	CYP2A7	0.835328	0.182636	0.741485
1555	CYP2B6	0.690356	0.520609	0.444931
1562	CYP2C18	0.256982	0.385072	0.723228
1557	CYP2C19	0.74367	0.580035	0.469305
1558	CYP2C8	0.76317	0.591679	NA
1559	CYP2C9	0.943361	0.128764	0.84167
1565	CYP2D6	0.446752	0.564024	0.48799
1571	CYP2E1	0.815425	0.420457	0.566217
1572	CYP2F1	0.464229	0.564024	0.47357
1573	CYP2J2	0.740191	0.89894	0.855482
120227	CYP2R1	3.23006e-06	0.78842	0.481233
29785	CYP2S1	5.06828e-09	0.379025	0.0227027
113612	CYP2U1	9.37085e-05	0.157717	0.444931
54905	CYP2W1	0.943361	0.420457	0.670151
51302	CYP39A1	0.406579	0.525878	0.48799
1576	CYP3A4	0.293057	0.459707	0.670151
64816	CYP3A43	0.916192	0.465419	0.533251
1577	CYP3A5	0.208732	0.566145	0.958726
1551	CYP3A7	0.406328	0.48745	0.806125
10858	CYP46A1	0.313791	0.575218	0.637699
1579	CYP4A11	0.608709	0.372617	0.47357
284541	CYP4A22	0.904983	0.696289	NA
1580	CYP4B1	0.732999	0.235349	0.987579
57834	CYP4F11	0.77546	0.55212	0.936625
66002	CYP4F12	0.672327	0.212117	0.637699
8529	CYP4F2	0.554468	0.0762285	0.130029
4051	CYP4F3	2.73727e-07	0.334229	0.882574
11283	CYP4F8	0.519057	0.883278	0.47057
285440	CYP4V2	0.000137648	0.220845	0.121407
260293	CYP4X1	0.070793	0.573949	0.47357
199974	CYP4Z1	0.774844	0.580641	0.641826
1595	CYP51A1	0.964499	0.521246	0.438925
1581	CYP7A1	0.7974	0.551449	0.67805
9420	CYP7B1	0.105603	0.870367	0.335672
1582	CYP8B1	0.836536	0.830738	0.553413
1610	DAO	0.153786	0.574805	0.27078
8528	DDO	0.244382	0.476329	0.832941
1663	DDX11	0.693683	0.136351	0.47357
8560	DEGS1	0.0648019	0.243908	NA
54487	DGCR8	0.733211	0.473272	0.531976
27294	DHDH	0.74367	0.887641	0.47357
9249	DHRS3	0.76317	0.517664	0.479824
29958	DMGDH	0.463853	1	0.854077
1763	DNA2L	0.76317	NA	NA
1806	DPYD	0.000733838	0.0907875	0.47357
1813	DRD2	0.764202	0.315682	NA
53905	DUOX1	0.932845	0.52859	0.723228
50506	DUOX2	0.559384	0.353676	0.47357
54583	EGLN1	0.120391	0.735149	0.65385
112398	EGLN2	0.45607	0.315682	NA
112399	EGLN3	0.559384	0.531863	0.276822
27102	EIF2AK1	0.0691266	0.474076	NA
55140	ELP3	0.00396758	0.606199	0.77762
2034	EPAS1	8.28027e-06	0.182636	0.577467
2038	EPB42	0.201857	0.341978	0.606686
8288	EPX	0.161643	0.696289	0.698258
51327	ERAF	0.81429	NA	0.52883
2068	ERCC2	0.309232	0.182636	0.47357
2108	ETFA	0.0169522	0.754407	0.773118
2109	ETFB	0.154845	0.437373	0.953668
2110	ETFDH	0.196349	0.265234	0.811659
23474	ETHE1	2.73727e-07	0.0431363	0.469652
79152	FA2H	0.299904	0.717613	0.953174
84191	FAM96A	0.161212	0.86346	NA
51647	FAM96B	0.0196877	0.943764	NA
26234	FBXL5	0.0014091	0.0525419	NA
2230	FDX1	0.942528	0.808979	0.637699
2235	FECH	0.153786	0.424314	0.47357
2280	FKBP1A	0.00716421	0.238661	0.225028
339761	FLJ16008	0.95312	NA	NA
392636	FLJ16237	0.459268	NA	NA
55652	FLJ20489	0.000272858	NA	0.27078
79701	FLJ22222	0.00350899	NA	0.564053
129450	FLJ37953	0.463853	NA	NA
126410	FLJ39501	7.83651e-05	NA	0.47357
28982	FLVCR	0.174861	NA	0.77762
55572	FOXRED1	0.00441051	0.0908356	NA
391059	FRRS1	0.964499	0.591679	NA
2495	FTH1	0.319168	0.136351	0.445102
53940	FTHL17	0.760131	0.935241	0.77762
2512	FTL	0.235478	0.0525318	0.47357
94033	FTMT	0.124773	NA	0.530754
2395	FXN	0.705266	0.52859	0.445102
2639	GCDH	0.356239	0.571348	0.723228
2658	GDF2	0.559514	0.235793	0.47357
2731	GLDC	0.38768	0.474076	0.564053
2745	GLRX	2.6673e-05	0.0634048	0.27078
51022	GLRX2	0.00107553	0.969273	0.408128
51218	GLRX5	0.111564	0.60065	NA
2877	GPX2	0.964499	0.60684	0.745608
2932	GSK3B	0.193384	0.308223	0.936023
2936	GSR	0.43521	0.552684	0.825017
2950	GSTP1	0.928869	0.212117	0.27078
2977	GUCY1A2	0.887443	0.473272	0.564053
2982	GUCY1A3	0.00244464	0.110799	0.722008
2983	GUCY1B3	0.150954	0.174615	0.153074
23498	HAAO	0.0272029	0.894056	0.832941
26061	HACL1	0.774178	1	NA
57817	HAMP	0.00769708	0.490424	0.330638
3039	HBA1	0.388671	NA	0.531976
3043	HBB	0.351483	0.395258	0.985797
3045	HBD	0.916192	0.564921	0.494802
3046	HBE1	0.7581	0.464824	0.48799
3047	HBG1	0.400099	NA	0.47357
3048	HBG2	0.933543	NA	NA
3049	HBQ1	0.560072	0.89894	0.602377
3050	HBZ	0.413549	0.98214	0.832941
3064	HD	0.916192	NA	0.330638
50865	HEBP1	0.000238908	0.235349	0.47357
9843	HEPH	0.733211	0.45084	0.505243
3077	HFE	0.206933	0.136351	0.47357
148738	HFE2	0.0914659	0.574805	0.47357
3091	HIF1A	8.12094e-09	0.039212	NA
55662	HIF1AN	0.372421	0.164243	0.551275
3145	HMBS	0.0825739	0.0567545	0.444931
3162	HMOX1	4.24179e-06	0.304891	0.47357
3163	HMOX2	0.463853	0.574343	0.725544
3263	HPX	0.832284	0.239774	0.741485
3273	HRG	0.951933	0.231798	0.736084
10247	HRSP12	0.932845	0.497141	0.832941
150274	HSCB	0.0209909	0.993619	NA
8630	HSD17B6	0.00831831	0.207014	NA
8692	HYAL2	0.571116	0.794436	NA
3420	IDH3B	0.121057	0.0762285	0.434226
3620	INDO	0.450997	NA	0.526848
169355	INDOL1	0.883789	NA	NA
3658	IREB2	0.512376	0.40408	0.811659
81689	ISCA1	0.868725	0.47857	NA
122961	ISCA2	0.0127734	0.986917	NA
23479	ISCU	0.276234	0.706691	0.496872
3712	IVD	9.56436e-06	0.0567545	NA
3717	JAK2	0.527638	0.315682	0.506829
55818	JMJD1A	0.248944	NA	0.517336
23210	JMJD6	0.365563	0.164243	NA
23334	KIAA0467	0.732523	0.533133	0.27078
54790	KIAA1546	0.368357	NA	NA
3818	KLKB1	0.887443	0.182636	NA
3934	LCN2	0.821182	0.490424	0.985797
3938	LCT	0.638629	0.383107	0.58019
64175	LEPRE1	0.0648019	0.670881	0.996945
55214	LEPREL1	0.0825739	0.189043	0.582516
10536	LEPREL2	5.44848e-05	0.800749	0.922943
11019	LIAS	0.150954	0.654089	0.479824
4005	LMO2	0.00144349	0.225432	0.335672
389207	LOC389207	0.714633	NA	NA
644096	LOC644096	0.0566585	NA	NA
4017	LOXL2	0.866297	0.239774	0.738899
4025	LPO	0.854498	0.529091	0.330638
4057	LTF	0.724663	0.71662	0.330638
4129	MAOB	0.880115	0.276475	0.832941
4151	MB	0.167085	0.54112	0.656668
57192	MCOLN1	0.000600754	0.45084	0.533251
4193	MDM2	0.0461057	0.186402	NA
4199	ME1	0.00036054	0.193205	0.953174
4200	ME2	0.00192414	0.738026	0.834633
10873	ME3	0.1629	0.306517	0.494802
4241	MFI2	0.0180819	0.179157	0.330638
112812	MGC19604	2.6335e-05	NA	NA
441250	MGC87315	0.076556	NA	NA
55586	MIOX	0.99654	0.420457	NA
64210	MMS19L	0.475038	NA	0.615379
4337	MOCS1	0.964499	0.182636	0.656668
4353	MPO	4.47016e-08	0.0525419	0.832941
4552	MTRR	0.160694	0.776194	0.698258
4595	MUTYH	0.00120868	0.610442	0.834633
4609	MYC	0.0433868	0.0877015	NA
64428	NARFL	0.303384	0.315682	0.936139
653361	NCF1	2.01413e-07	NA	0.121407
4688	NCF2	5.85821e-05	0.121711	0.479824
80762	NDFIP1	0.92719	0.567373	0.47357
27158	NDOR1	0.854498	0.278079	0.997892
4694	NDUFA1	0.725553	0.926532	0.531976
126328	NDUFA11	0.00432243	0.0874661	0.47357
55967	NDUFA12	0.863688	0.97364	NA
51079	NDUFA13	0.833361	0.315682	NA
4695	NDUFA2	0.00243157	0.315682	0.77762
4696	NDUFA3	0.319287	0.574343	0.953174
4697	NDUFA4	0.0804661	0.490424	0.47357
4698	NDUFA5	0.441837	0.549882	0.423632
4700	NDUFA6	0.000131328	0.955066	0.722008
4701	NDUFA7	0.0299547	0.212117	0.875526
4702	NDUFA8	0.608709	0.716428	0.834633
4704	NDUFA9	0.0013956	0.801471	0.47357
4706	NDUFAB1	0.76317	0.991905	0.27078
51103	NDUFAF1	0.724663	0.414375	0.641826
4707	NDUFB1	0.0846694	0.110956	0.330638
4716	NDUFB10	0.356239	0.164243	0.481233
54539	NDUFB11	0.0115229	0.0979726	NA
4708	NDUFB2	0.675935	0.239774	0.47057
4709	NDUFB3	0.111564	0.775442	0.494802
4711	NDUFB5	0.00114103	0.890305	0.636888
4712	NDUFB6	0.92719	0.426506	0.773816
4713	NDUFB7	0.725553	0.714618	0.48799
4714	NDUFB8	0.178811	0.373568	0.444931
4715	NDUFB9	6.4219e-06	0.0800027	0.647773
4717	NDUFC1	0.209903	0.564024	0.987579
4718	NDUFC2	0.0359746	0.52859	0.445102
4719	NDUFS1	0.90629	0.362567	0.832941
4720	NDUFS2	0.160694	0.713448	0.330638
4722	NDUFS3	0.0105094	0.967297	0.423632
4724	NDUFS4	0.94886	0.632608	0.767302
4725	NDUFS5	0.597329	NA	0.674969
4726	NDUFS6	0.182222	0.257768	0.330638
374291	NDUFS7	0.406579	0.239774	0.825017
4728	NDUFS8	0.10068	0.0505161	0.27078
4723	NDUFV1	0.749905	0.315682	0.798421
4729	NDUFV2	0.000137648	0.514819	0.47357
4731	NDUFV3	0.317839	0.208177	0.416267
29937	NENF	0.241747	0.182636	NA
4756	NEO1	0.688572	0.247146	0.731937
4779	NFE2L1	0.00319907	0.0505161	0.091531
9054	NFS1	0.337254	0.81619	0.832941
27247	NFU1	4.77836e-05	0.540293	NA
58157	NGB	0.854498	0.464824	0.454077
4842	NOS1	0.757432	0.243908	0.722008
4843	NOS2A	0.690356	NA	NA
4846	NOS3	0.00591814	0.954126	0.855482
50507	NOX4	0.76317	0.426506	0.670151
79400	NOX5	0.138385	0.44469	0.595966
1728	NQO1	3.73057e-07	0.654089	0.335672
4835	NQO2	0.0258076	0.0897048	0.444931
9572	NR1D1	0.860108	NA	0.330638
4907	NT5E	0.887443	0.549882	0.85445
4913	NTHL1	4.24179e-06	0.479345	0.741485
4682	NUBP1	0.576394	0.569126	0.647773
10101	NUBP2	0.207864	0.235349	0.77762
80224	NUBPL	0.680962	0.567373	NA
55239	OGFOD1	0.00237569	0.476329	NA
79676	OGFOD2	0.00839925	0.179157	NA
5033	P4HA1	0.733211	0.625126	0.47357
8974	P4HA2	0.765159	0.955066	0.47357
283208	P4HA3	0.922381	0.503902	0.444931
5053	PAH	0.429101	0.314041	0.811659
11315	PARK7	0.0260345	0.420457	0.738899
5074	PAWR	0.346396	0.550728	0.729666
113235	PCFT	0.00452514	NA	NA
64146	PDF	0.928869	NA	NA
3651	PDX1	0.852098	0.249456	NA
5224	PGAM2	0.359316	0.952859	0.741485
10857	PGRMC1	0.00576879	0.370287	0.989033
10424	PGRMC2	0.16843	0.474076	0.47357
54681	PH-4	0.000376158	NA	0.703516
5253	PHF2	0.00548924	0.426506	0.811659
26227	PHGDH	0.0306507	0.998053	0.564053
5264	PHYH	0.392729	0.039212	0.641826
8301	PICALM	0.0724669	0.182636	0.634831
5351	PLOD1	0.00658327	0.0634048	NA
5352	PLOD2	0.933543	0.276983	0.811659
8985	PLOD3	0.32403	0.391049	0.47357
5422	POLA	0.226595	NA	0.889369
5424	POLD1	0.76317	0.366251	0.47357
5426	POLE	0.000867524	0.110799	0.89926
5447	POR	0.0139051	0.182636	0.988015
5471	PPAT	0.0693935	0.144404	0.584463
5475	PPEF1	0.0062266	0.950685	0.637699
5470	PPEF2	0.840465	0.596641	NA
5498	PPOX	0.0194189	0.420457	0.554598
5538	PPT1	0.134659	0.161894	0.330638
5558	PRIM2A	0.000376158	NA	0.47357
80142	PTGES2	0.0873082	0.922069	NA
5740	PTGIS	0.890916	0.829479	0.677719
5742	PTGS1	0.0227686	0.41191	0.47357
5743	PTGS2	9.37085e-05	0.249456	0.330638
5818	PVRL1	0.0408615	0.179157	0.811659
137902	PXDNL	0.473567	0.890305	NA
5860	QDPR	0.000109007	0.567373	0.564053
8608	RDH16	0.701885	0.257768	NA
5980	REV3L	0.072057	0.61549	0.950731
317671	RFESD	0.893769	0.426506	NA
9104	RGN	0.774844	0.915988	0.603642
6005	RHAG	0.922203	0.420457	0.47357
6188	RPS3	0.0402489	0.182636	0.47357
6240	RRM1	0.000238096	0.182636	0.564053
6241	RRM2	0.412188	0.250224	0.553413
50484	RRM2B	0.248944	0.844766	0.445102
55316	RSAD1	0.547528	0.89894	NA
91543	RSAD2	0.187205	0.514964	NA
51750	RTEL1	0.206933	0.218748	NA
6256	RXRA	0.0402064	0.257768	0.543639
6307	SC4MOL	0.00476128	0.984031	0.77762
6309	SC5DL	0.771752	0.457641	0.813347
286133	SCARA5	0.764202	0.567373	NA
6319	SCD	0.660329	0.179157	0.47057
6389	SDHA	0.675935	0.292693	0.662891
6390	SDHB	0.0461057	0.337232	0.515786
6391	SDHC	0.105603	0.223793	0.444931
6392	SDHD	0.208732	0.495894	0.47357
94081	SFXN1	0.464701	0.694591	0.47357
118980	SFXN2	0.97074	0.816337	0.481233
81855	SFXN3	0.000894523	0.144404	NA
119559	SFXN4	0.00537019	0.182636	NA
94097	SFXN5	4.41467e-06	0.354086	0.47357
6446	SGK	0.0088753	NA	NA
83442	SH3BGRL3	0.00683438	0.255427	0.419647
10572	SIVA1	0.0312047	0.543366	NA
6556	SLC11A1	5.44848e-05	0.167943	0.494802
4891	SLC11A2	0.000400678	0.164243	0.494802
51310	SLC22A17	1.0327e-05	0.415671	0.966444
81894	SLC25A28	0.0258076	0.182636	0.47357
51312	SLC25A37	1.08493e-08	0.039212	NA
54977	SLC25A38	0.0290911	0.55257	NA
51629	SLC25A39	0.076556	0.717059	NA
7779	SLC30A1	0.356239	0.355279	0.854165
55532	SLC30A10	0.92259	0.611125	NA
7780	SLC30A2	0.787116	0.532487	0.745608
7782	SLC30A4	0.543938	0.649762	0.953174
64924	SLC30A5	0.412188	0.426506	0.248872
55676	SLC30A6	0.571116	0.71662	0.824191
148867	SLC30A7	0.542774	0.315682	0.530754
169026	SLC30A8	0.389782	0.422991	0.535083
27173	SLC39A1	0.0613715	0.635978	0.722008
57181	SLC39A10	0.736703	0.921618	NA
201266	SLC39A11	0.0869328	0.235349	0.374658
221074	SLC39A12	0.771752	0.632608	NA
91252	SLC39A13	0.835008	0.239774	0.628488
23516	SLC39A14	0.529164	0.208177	NA
29986	SLC39A2	0.789392	0.110799	0.47357
29985	SLC39A3	0.00545576	0.0864593	0.47357
55630	SLC39A4	0.503277	0.0874661	NA
25800	SLC39A6	0.407475	0.852681	0.564053
7922	SLC39A7	0.38768	NA	0.455168
30061	FPN1	0.000943542	0.194687	0.0867779
6531	SLC6A3	0.943361	0.988363	0.832941
4089	SMAD4	0.309755	0.164243	0.48799
6622	SNCA	2.74769e-06	0.110799	0.354818
6647	SOD1	0.00197145	0.136351	0.444931
6648	SOD2	2.52555e-05	0.432705	0.811659
6649	SOD3	0.736703	0.164243	0.47357
6714	SRC	0.0383346	0.217028	0.47357
6715	SRD5A1	0.341461	0.238804	0.77762
6717	SRI	0.000520377	0.288636	0.634831
8614	STC2	0.932845	0.186402	0.3249
26872	STEAP1	0.446752	0.60684	NA
261729	STEAP2	0.99654	0.411063	0.741485
55240	STEAP3	0.0725033	0.0567545	NA
79689	STEAP4	4.47016e-08	0.0979726	NA
8802	SUCLG1	0.0938724	1	0.455168
6821	SUOX	0.400099	0.830738	0.869125
6916	TBXAS1	0.0308739	0.738026	0.602377
6927	TCF1	0.943361	NA	NA
10312	TCIRG1	0.000122108	0.141318	0.825017
6999	TDO2	0.599371	0.307492	0.885646
7018	TF	0.854498	0.552564	0.647773
7020	TFAP2A	0.932845	0.529091	0.564053
7031	TFF1	0.764202	0.633547	0.566048
7036	TFR2	0.478371	0.216463	0.988015
7037	TFRC	0.0441053	0.179157	0.442704
7054	TH	0.248944	0.883278	0.47357
7086	TKT	4.3804e-06	0.0979726	0.130029
51522	TMEM14C	1.0327e-05	0.955066	0.3249
55217	TMLHE	0.000661589	0.325945	0.47357
164656	TMPRSS6	0.943361	0.532487	0.48799
7124	TNF	0.076739	0.231798	0.633834
7166	TPH1	0.943361	0.447755	0.47357
121278	TPH2	0.319287	0.533133	0.47057
7173	TPO	0.852098	0.657706	0.909285
706	TSPO	3.01847e-05	0.0525419	NA
7264	TSTA3	0.887443	0.60065	0.77762
57217	TTC7A	0.00739146	0.00095976	NA
57348	TTYH1	0.788459	0.706691	0.722008
10539	TXNL2	0.785365	NA	0.330638
7296	TXNRD1	0.788459	0.801471	0.628488
114112	TXNRD3	0.964499	0.495981	NA
7298	TYMS	0.811502	0.235349	0.882087
55253	TYW1	0.473567	0.829479	NA
7358	UGDH	0.0132552	0.471625	0.47357
54658	UGT1A1	0.542397	NA	NA
54657	UGT1A4	0.494374	NA	NA
10975	UQCR	0.429458	NA	0.47357
7386	UQCRFS1	0.209903	0.716428	0.27078
7389	UROD	0.000284338	0.094257	0.288326
7390	UROS	0.0095857	0.697839	0.723228
51741	WWOX	0.0272029	0.45084	NA
7498	XDH	0.887231	0.18354	0.633834
55847	ZCD1	0.0381273	NA	NA
493856	ZCD2	0.736703	NA	NA
